# Supplementary material for: Correlation between Organelle Genetic Variation and RNA Editing in Dinoflagellates Associated with the Coral Acropora digitifera
Source: Genome Biol Evol. 2020 Feb 27;12(3):203–9. doi: 10.1093/gbe/evaa042 (PMC7144361; doi:10.1093/gbe/evaa042)
Supplement: evaa042_Supplementary_Data [file evaa042_supplementary_data.zip]

Archive with 2 entries (2 files):
- Supplemental_data_Shoguchi_et_al_20190912-2.pdf
- Supplementary_TableS1_Shoguchi_et_al_20190912-2.xls
